# Supplementary material for: A journey through the Corynebacterium pseudotuberculosis proteome promotes insights into its functional genome
Source: PeerJ. 2021 Dec 23;9:e12456. doi: 10.7717/peerj.12456 (PMC8710256; doi:10.7717/peerj.12456)
Supplement: Supplemental Information 2 [file peerj-09-12456-s002.xlsx]

## Sheet: Plan1
Table S.2: List of the potential targets to drugs, vaccines and diagnostic formulations
Protein	Biological process	NCBI ID	TnFuZ (Dorella et al., 2006b)	SERPA (Seyffert et al., 2011)	Barh et al., 2011	Vaxign (Soares et al., 2013)	SERPA (Seyffert et al., 2014)	Druggability/modelome (Hassan et al.,2014)	Druggability/modelome (Radusky et al., 2015)	PPI (Folador et al., 2016)	MED (Rezende et al., 2016)	Gene expression library (Galvão et al., 2017)	Vaxign/MED (Araújo et al., 2019)
50S ribosomal protein L1	Translation	ADL20212.1
50S ribosomal protein L30	Translation	ADL20275.1
HlyD family efflux transporter periplasmic adaptor subunit	Membrane Transport / Bacterial secretion system	ADL20656.1
Hypothetical protein (Cp1002_0126a/CP1002_00665)	Unknown function	ADL20032.2
Hypothetical protein with HtaA family domain	Unknown function	ADL20351.1
NLP/P60 protein	Cell wall/Membrane and Envelope biogenesis	ADL21293
Resuscitation-promoting factor (RpfB)	Cell division and cellular cycle	ADL20574
Ribonucleoside-diphosphate reductase NrdI	Protein modification process	ADL21544.1
SenX3	Cell communication	ADL20162.1
Surface layer protein A (SlpA)	Cell wall/Membrane and Envelope biogenesis	ADL20140
Transcription anti-termination protein NusG	Transcription	ADL20210.2
Trehalose corynomycolyl transferase B (CmtB)/esterase (CP09720/Cp1002_1957 )	Cell wall/Membrane and Envelope biogenesis	ADL21814
1,4-alpha-glucan branching enzyme GlgB	Starch and sucrose metabolism	ADL20742.1
2-oxoglutarate decarboxylase/2-succinyl-6- hydroxy-2,4-cyclohexadiene-1-carboxylate synthase	Ubiquinone biosynthesis	ADL20202.1
30S ribosomal protein S13 (rpsM)	Translation	ADL20290.2
30S ribosomal protein S3 (rpsC)	Translation	ADL20255.1
30S ribosomal protein S6 (rpsF)	Translation	ADL21886.2
30S ribosomal protein S8	Translation	ADL20271.1
3-isopropylmalate dehydratase small subunit	Aminoacid metabolism	ADL20793.1
50S ribosomal protein L10 (rplJ)	Translation	ADL20215.2
50S ribosomal protein L28	Translation	ADL20550.1
50S ribosomal protein L31 (rpmE)	Translation	ADL20551.1
50S ribosomal protein L35	Translation	ADL20825.1
ABC transporter substrate-binding protein	Trasporter	ADL19924.1
Acetylglutamate kinase	Aminoacid metabolism	ADL20833.1
Aerobic C4-dicarboxylate transport protein	Energy metabolism	ADL21665.2
Alanine racemase	Aminoacid metabolism	ADL20312.1
Anthranilate synthase component I	Biosynthesis of secondary metabolites	ADL21467.1
Anthranilate synthase component II	Biosynthesis of secondary metabolites	ADL21939.1
Aromatic amino acid transport protein	Aminoacid metabolism	ADL20665.1
Aspartate kinase (lysC)	Amino acid transport and metabolism	ADL20073.2
ATP phosphoribosyl transferase (hisG)	Amino acid transport and metabolism	WP_013241904.1
ATP synthase gamma chain	Energy metabolism	ADL20734.1
Bifunctional protein folC	Coenzyme metabolism	ADL21461.1
Biotin synthase	Biotin biosynthesis I/ biotin biosynthesis II	ADL20789.1
Biotin synthase family transferase	Biotin biosynthesis I/ biotin biosynthesis II	ADL19968.1
Cell division protein (FtsZ)	Cell division and cellular cycle	ADL21265.2
Chorismate synthase (aroC)	Amino acid transport and metabolism	ADL21026.1
Chromosomal replication initiator protein DnaA	DNA Metabolism: replication, recombination and repair	ADL19909.1
CiuA siderophore	Iron acquisition	ADL20866.2
CopC	Stress response	ADL21073.1
Cp1002_0369 (rCP01850) cp1002_RS01850	Unknown function	Cp1002_RS01850
Cysteine desulfurase	Amino acid transport and metabolism sm	ADL20749.1
Cytochrome c biogenesis protein resB	Electron transport	ADL21707.1
Cytochrome c nitrite reductase small subunit	Electron transport chain	ADL21710.1
Cytochrome C oxidase polypeptide I	Energy metabolism	ADL21538.1
DAK2 domain-containing protein	Unknown function	ADL20800.1
Deoxycytidine triphosphate deaminase	Nucleotide Metabolism	ADL21788.1
Diaminopimelate epimerase	Amino acid transport and metabolism	ADL21121.1
Dihydrodipicolinate reductase (dapB)	Amino acid transport and metabolism	ADL21146.1
Dihydropteroate synthase	Folic acid biosynthetic process	ADL21657.1
Dihydroxy-acid dehydratase (ilvD)	Amino acid transport and metabolism	AKP08549.1
Diphtheria toxin repressor	Transcription	ADL21096.1
D-methionine-binding lipoprotein metQ	General function prediction only	ADL20334.1
DNA polymerase III subunit beta	DNA Metabolism: replication, recombination and repair	ADL19911.1
DNA polymerase III subunit gamma/tau	DNA Metabolism: replication, recombination and repair	ADL20131.1
DNA primase	DNA Metabolism: replication, recombination and repair	ADL21374.1
DNA repair protein RecN	DNA Metabolism: replication, recombination and repair	ADL20846.1
DNA-directed RNA polymerase subunit alpha	DNA Metabolism: replication, recombination and repair	ADL20293.1
Elongation factor P (efp)	Translation	ADL21021.1
Esterase	Unknown function	ADL20864.1
FagA	Iron acquisition	ADL19938.1
FagB	Iron acquisition	ADL19937.1
Ferrochelatase	Inorganic Ion Transport and Metabolism	ADL20957.1
FeS assembly protein SufB	Iron transport	ADL20975.1
FhuD	Iron acquisition	ADL20764.1
FtsI	Cell wall/Membrane and Envelope biogenesis	ADL21274.2
Glutamate ABC transporter	Aminoacid metabolism	ADL20541.1
Glutaredoxin-like protein nrdH	Cell redox homeostasis; electron carrier activity	ADL21545.1
Guanyl-specific ribonuclease	RNA phosphodiester bond hydrolysis	ADL21376.1
Holliday junction ATP-dependent DNA helicase	DNA Metabolism: replication, recombination and repair	ADL21057.1
Holliday junction branch migration protein RuvA	DNA Metabolism: replication, recombination and repair	ADL21057.1
Homoserine dehydrogenase	Aminoacid metabolism	ADL20719.1
Homoserine kinase	Aminoacid metabolism	ADL20720.1
HtaA	Iron acquisition	ADL20347
Hypothetical protein	Unknown function	ADL19987.2
Hypothetical protein	Unknown function	ADL20096.1
Hypothetical protein	Unknown function	ADL20115.1
Hypothetical protein	Unknown function	ADL20123.1
Hypothetical protein	Unknown function	ADL20217.1
Hypothetical protein	Unknown function	ADL20222.1
Hypothetical protein	Unknown function	ADL20314.1
Hypothetical protein	Unknown function	ADL20444.1
Hypothetical protein	Unknown function	ADL20771.2
Hypothetical protein	Unknown function	ADL20885.1
Hypothetical protein	Unknown function	ADL20968.2
Hypothetical protein	Unknown function	ADL21162.1
Hypothetical protein	Unknown function	ADL21233.1
Hypothetical protein	Unknown function	ADL21239.1
Hypothetical protein	Unknown function	ADL21256.2
Hypothetical protein	Unknown function	ADL21337.1
Hypothetical protein	Unknown function	ADL21410.1
Hypothetical protein	Unknown function	ADL21473.1
Hypothetical protein	Unknown function	ADL21551.1
Hypothetical protein	Unknown function	ADL21633.1
Hypothetical protein	Unknown function	ADL21684.1
Hypothetical protein	Unknown function	ADL21811.1
Hypothetical protein	Unknown function	ADL21819.1
Hypothetical protein	Unknown function	ADL21833.1
Hypothetical protein	Unknown function	AEK49179.1
Hypothetical protein (Cphp1)	Unknown function	ADL21911
Hypothetical protein (Cphp2)	Unknown function	ADL21914
Hypothetical protein (Cphp3)	Unknown function	ADL20097
Hypothetical protein (Cphp4)	Unknown function	ADL21841
Hypothetical protein (Cphp5)	Unknown function	ADL11301
Hypothetical protein (Cphp6)	Unknown function	ADL21840
Hypothetical protein (Cphp8)	Unknown function	ADL09626
Hypothetical protein (Cphp9)	Unknown function	ADL20770
Hypothetical protein YceI	Unknown function	ADL20898.1
Hypoxanthine-guanine phosphoribosyltransferase	Nucletotide metabolism	ADL21660.1
Imidazoleglycerol-phosphate dehydratase	Amino acid transport and metabolism	ADL21234.1
Indole-3-glycerol phosphate synthase TrpC	Amino acid transport and metabolism	ADL21225.1
Invasion-associated protein p60	Pathogenesis	ADL10547
IspH	Terpenoids metabolism	ADL20633.1
L,d-Transpeptidase	General function prediction only	ADL20288.2
Large-conductance mechanosensitive channel	Transport/ Cell wall/membrane biogenesis	ADL20558.1
Lipoprotein LpqE	Unknown function	ADL21628.1
LpxTG putative protein family	Unknown function	CP001829.2
LytR family transcriptional regulator	Transcription	ADL21839.2
Maltotriose-binding protein	General function prediction only	ADL20278.1
Manganese ABC transporter	Inorganic Ion Transport and Metabolism	ADL20337.1
Membrane protein	Unknown function	ADL21752.1
Metallophosphoesterase YkuE	Unknown function	ADL20101.1
Methionine--tRNA ligase	Aminoacid metabolism	ADL20572.1
MtrA	Transcription	ADL20409.1
NADH dehydrogenase	Energy metabolism	ADL20894.1
Neuraminidase (NanH)	Exo-alpha-sialidase activity	ADL20287
Penicillin-binding protein A	Cell wall/Membrane and Envelope biogenesis	ADL19943.1
Penicillin-binding protein B	Cell wall/Membrane and Envelope biogenesis	ADL20103.1
peptidoglycan DD-metalloendopeptidase family protein	Cell wall/Membrane and Envelope biogenesis	302205783
Phosphoribose diphosphate:decaprenyl-phosphate phosphoribosyltransferase	Glycan Biosynthesis and Metabolism	ADL21816.1
Precorrin-4 C11-methyltransferase	Biosynthesis of secondary metabolites	ADL20909.1
Preprotein translocase subunit SecE	Membrane Transport / Bacterial secretion system	ADL20209.1
Putative ABC transporter iron [III]	Iron transport	ADL20480.1
Putative amino deoxychorismate lyase	Tetrahydrofolate biosynthesis I	ADL21028.1
Putative H+ anti-porter subunit C	ATP synthesis coupled electron transport	ADL20094.1
Putative lipid A biosynthesis acyltransferase	Cell wall/Membrane and Envelope biogenesis	ADL21067.1
Putative lipoprotein signal peptidase	Cell wall/Membrane and Envelope biogenesis	ADL21254.2
Putative membrane protein	ABC transporter	ADL20979.1
Putative transport system permease (iron)	Iron transport	ADL20085.2
Resuscitation-promoting factor A	Cell division and cellular cycle	ADL20487.1
Riboflavin biosynthesis protein ribF	Coenzyme metabolism	ADL21151.1
Ribonuclease P protein component	Translation	ADL20210.2
Ribosomal RNA small subunit methyltransferase D	Translation	ADL20803.1
Ribosome-binding factor A	Translation	ADL21157.1
Secreted hydrolase	Unknown function	ADL20429.1
Sensor histidine kinase MtrB	Cell communication	ADL20410.2
SsrA-binding protein SmpB	Translation	ADL20475.1
TcsR	Cell communication	ADL21516.1
Thiamine biosynthesis protein ThiX	Biosynthesis of secondary metabolites	ADL21373.1
Thiamine monophosphate kinase	Thiamin biosynthesis I	ADL20798.1
Threonine--tRNA ligase	Aminoacid metabolism	ADL21070.1
Thymidylate synthase ThyX	Nucleotide Metabolism	ADL21145.1
Transcription termination factor Rho	Transcription	ADL20723.1
Transport protein of the alanine or glycine:cation symporter family	Inorganic Ion Transport and Metabolism	ADL21210.1
Transport YidE/YbjL family protein	Inorganic Ion Transport and Metabolism	ADL21258.1
Trehalose corynomycolyl transferase (CmtC)	Cell wall/Membrane and Envelope biogenesis	ADL21812
tRNA (guanine-N(1)-)-methyltransferase	Translation/ Ribosome	ADL21200.1
UDP-N-acetyl glucosamine 1-carboxyvinyltransferase	Cell wall/Membrane and Envelope biogenesis	ADL21562.1
UDP-N-acetyl muramoyl alanyl-D-glutamate--2,6-diamino pimelate ligase	Lysine biosynthesis	ADL21273.1
UDP-N-acetyl muramoyl alanyl-D-glutamyl-2,6-diamino pimelate--D-alanyl-D-alanyl ligase	Cell wall/Membrane and Envelope biogenesis	ADL21272.1
UDP-N-acetyl muramyl tripeptide synthase	Cell wall/Membrane and Envelope biogenesis	ADL20060.1
UDP-N-acetylglucosamine (MurA)	Cell wall/Membrane and Envelope biogenesis	ADL21562.1
Uncharacterized metalloprotease	Unknown function	ADL20536.1
Uncharacterized protein	Unknown function	ADL21949.2
Uncharacterized protein yqeY	Unknown function	ADL20102.2
Uridylate kinase (PyrH)	Nucleotide Metabolism	ADL21186.1
VanW family protein	Unknown function	ADL21790.1
Zinc-binding alcohol dehydrogenase	Metabolism	ADL20045.1
